# Supplementary material for: Influence of Varying Fermentation Parameters of the Yeast Strain Cyberlindnera saturnus on the Concentrations of Selected Flavor Components in Non-Alcoholic Beer Focusing on (E)-β-Damascenone
Source: Foods. 2022 Apr 2;11(7):1038. doi: 10.3390/foods11071038 (PMC8997441; doi:10.3390/foods11071038)
Supplement: Supplementary file 1 [file foods-11-01038-s001.zip]

Archive with 1 entries (1 files):
- Foods_Supplementary material_final.pdf
